# Supplementary material for: Translatability of WGS typing results can simplify data exchange for surveillance and control of Listeria monocytogenes
Source: Microb Genom. 2020 Dec 4;7(1):mgen000491. doi: 10.1099/mgen.0.000491 (PMC8115905; doi:10.1099/mgen.0.000491)
Supplement: Supplementary material 1 [file mgen-7-491-s001.xlsx]

## Sheet: Supplementary Table 1
MLST clonal complex	Number of isolates
CC121	74
CC9	57
CC2	54
CC3	50
CC8	44
CC451	29
CC1	21
CC37	20
CC6	18
CC5	16
CC101	12
CC14	11
CC59	10
CC18	9
CC155	7
CC224	6
CC7	5
CC21	5
CC4	5
CC199	4
CC20	4
CC204	4
CC87	3
CC475	3
CC321	3
CC29	2
CC403	2
CC217	2
CC26	2
CC288	2
CC31	2
ST631	1
New	1
CC193	1
CC689	1
ST213	1
CC19	1
CC412	1
CC426	1

## Sheet: Supplementary Table 2
Sample ID	MLST ST	MLST CC
16-LI00231-0	8	CC8
16-LI00232-0	9	CC9
16-LI00402-0	8	CC8
16-LI00415-0	8	CC8
16-LI00437-0	8	CC8
16-LI00508-0	29	CC29
16-LI00542-0	8	CC8
16-LI00583-0	8	CC8
16-LI00762-0	580	CC9
16-LI00781-0	8	CC8
16-LI00794-0	189	CC29
16-LI00851-0	8	CC8
16-LI00918-1	8	CC8
16-LI00962-0	9	CC9
16-LI00968-0	8	CC8
16-LI01044-0	8	CC8
16-LI01044-2	8	CC8
16-LI01091-0	8	CC8
16-LI01172-0	2117	CC8
16-LI01175-0	16	CC8
16-LI00843-0	8	CC8
16-LI00880-0	8	CC8
16-LI01065-0	451	CC451
16-LI01010-0	18	CC18
16-LI00820-0	37	CC37
16-LI00390-0	new	?
16-LI00254-0	2	CC2
16-LI00537-0	7	CC7
16-LI00248-0	18	CC18
16-LI00258-0	1	CC1
16-LI00280-0	101	CC101
16-LI00281-0	101	CC101
16-LI00538-0	1	CC1
16-LI00539-0	1	CC1
16-LI00540-0	1	CC1
16-LI00809-0	?	CC1
16-LI00991-0	18	CC18
16-LI01182-0	1	CC1
17-LI00032-0	26	CC26
16-LI00878-0	7	CC7
16-LI00287-0	1	CC1
16-LI00293-0	3	CC3
16-LI00315-0	4	CC4
16-LI00317-0	3	CC3
16-LI00356-0	87	CC87
16-LI00370-0	3	CC3
16-LI00377-0	1	CC1
16-LI00383-0	1	CC1
16-LI00411-0	1	CC1
16-LI00434-0	1	CC1
16-LI00434-1	1	CC1
16-LI00439-0	330	CC288
16-LI00466-0	2	CC2
16-LI00543-0	399	CC14
16-LI00600-0	3	CC3
16-LI00613-0	3	CC3
16-LI00632-0	5	CC5
16-LI00703-0	3	CC3
16-LI00706-0	3	CC3
16-LI00723-0	3	CC3
16-LI00792-0	?	CC288
16-LI00840-0	2	CC2
16-LI00859-0	3	CC3
16-LI00881-0	3	CC3
16-LI00908-0	3	CC3
16-LI00959-0	87	CC87
16-LI00979-0	2	CC2
16-LI00990-0	3	CC3
16-LI00996-0	1	CC1
16-LI01037-0	193	CC193
16-LI01043-3	2	CC2
16-LI01059-0	3	CC3
16-LI01073-0	8	CC8
16-LI01079-0	1	CC1
16-LI01081-0	87	CC87
16-LI01088-0	20	CC20
16-LI01098-0	3	CC3
16-LI01137-0	1	CC1
16-LI01141-0	5	CC5
16-LI01154-0	3	CC3
16-LI01159-0	3	CC3
16-LI01167-0	3	CC3
16-LI01173-0	1	CC1
16-LI01198-0	3	CC3
17-LI00005-0	3	CC3
17-LI00010-0	3	CC3
17-LI00024-0	2	CC2
17-LI00031-0	9	CC9
17-LI00068-0	3	CC3
16-LI00876-0	9	CC9
16-LI00897-0	?	CC2
16-LI00898-0	2	CC2
16-LI00884-0	2	CC2
16-LI00227-0	3	CC3
16-LI00220-0	3	CC3
16-LI00245-0	3	CC3
16-LI00253-0	2	CC2
16-LI00259-0	1	CC1
16-LI00279-0	101	CC101
16-LI00270-0	5	CC5
16-LI00282-0	101	CC101
16-LI00283-0	101	CC101
16-LI00284-0	101	CC101
16-LI00285-0	101	CC101
16-LI00300-0	3	CC3
16-LI00314-0	2	CC2
16-LI00322-0	2	CC2
16-LI00330-0	5	CC5
16-LI00332-0	5	CC5
16-LI00333-0	5	CC5
16-LI00334-0	5	CC5
16-LI00335-0	5	CC5
16-LI00336-0	5	CC5
16-LI00337-0	5	CC5
16-LI00338-0	5	CC5
16-LI00341-0	1	CC1
16-LI00347-0	3	CC3
16-LI00352-0	1	CC1
16-LI00354-0	3	CC3
16-LI00355-0	59	CC59
16-LI00298-0	3	CC3
16-LI00360-0	5	CC5
16-LI00366-0	1	CC1
16-LI00369-0	3	CC3
16-LI00386-0	3	CC3
16-LI00399-0	3	CC3
16-LI00412-1	4	CC4
16-LI00418-0	2	CC2
16-LI00428-0	3	CC3
16-LI00442-0	2	CC2
16-LI00455-0	224	CC224
16-LI00456-0	224	CC224
16-LI00457-0	3	CC3
16-LI00545-0	2	CC2
16-LI00565-0	2	CC2
16-LI00601-0	2	CC2
16-LI00632-1	5	CC5
16-LI00684-0	3	CC3
16-LI00691-0	59	CC59
16-LI00705-0	2	CC2
16-LI00707-0	2	CC2
16-LI00708-0	2	CC2
16-LI00726-0	2	CC2
16-LI00750-0	5	CC5
16-LI00775-0	2	CC2
16-LI00784-0	3	CC3
16-LI00788-0	2	CC2
16-LI00861-0	9	CC9
16-LI00864-0	2	CC2
16-LI00926-0	224	CC224
16-LI00938-0	2	CC2
16-LI00955-0	224	CC224
16-LI00957-0	31	CC31
16-LI00961-0	2	CC2
16-LI00966-0	9	CC9
16-LI00969-0	2	CC2
16-LI00972-0	145	CC2
16-LI00982-0	3	CC3
16-LI00985-0	3	CC3
16-LI01014-0	2	CC2
16-LI01025-0	2	CC2
16-LI01032-0	2	CC2
16-LI01038-0	2	CC2
16-LI01043-0	2	CC2
16-LI01043-1	2	CC2
16-LI01043-2	2	CC2
16-LI01075-0	9	CC9
16-LI01080-0	3	CC3
16-LI01096-0	2	CC2
16-LI01103-0	426	CC426
16-LI01109-0	3	CC3
16-LI01125-0	3	CC3
16-LI01138-0	9	CC9
16-LI01139-0	3	CC3
16-LI01142-0	2	CC2
16-LI01165-0	9	CC9
16-LI01168-0	2	CC2
16-LI01169-0	3	CC3
16-LI01179-0	2	CC2
16-LI01183-0	631	ST631
16-LI01185-0	2	CC2
16-LI01189-0	3	CC3
16-LI01195-0	3	CC3
16-LI01199-0	3	CC3
16-LI01211-0	2	CC2
16-LI01213-0	219	CC4
17-LI00001-0	3	CC3
17-LI00003-0	3	CC3
17-LI00004-0	3	CC3
17-LI00026-0	1	CC1
17-LI00049-0	2	CC2
16-LI00956-0	31	CC31
16-LI00863-0	9	CC9
16-LI00867-0	2	CC2
16-LI00868-0	2	CC2
16-LI00872-0	2	CC2
16-LI00882-0	2	CC2
16-LI00883-0	2	CC2
16-LI00909-0	3	CC3
17-LI00002-0	3	CC3
16-LI00222-0	59	CC59
16-LI00244-0	59	CC59
16-LI00262-0	2	CC2
16-LI00223-0	59	CC59
16-LI00288-0	2	CC2
16-LI00303-0	6	CC6
16-LI00312-0	6	CC6
16-LI00358-0	101	CC101
16-LI00363-0	?	CC2
16-LI00367-0	6	CC6
16-LI00391-0	224	CC224
16-LI00423-0	2	CC2
16-LI00426-0	6	CC6
16-LI00427-0	6	CC6
16-LI00438-0	6	CC6
16-LI00480-0	4	CC4
16-LI00494-0	6	CC6
16-LI00495-0	6	CC6
16-LI00498-0	59	CC59
16-LI00578-0	504	CC475
16-LI00584-0	59	CC59
16-LI00685-0	6	CC6
16-LI00689-0	101	CC101
16-LI00701-0	5	CC5
16-LI00702-0	5	CC5
16-LI00704-0	122	CC9
16-LI00749-0	155	CC155
16-LI00751-0	6	CC6
16-LI00778-0	6	CC6
16-LI00780-0	6	CC6
16-LI00782-0	6	CC6
16-LI00786-0	155	CC155
16-LI00847-0	451	CC451
16-LI00849-0	6	CC6
16-LI00850-0	101	CC101
16-LI00853-0	101	CC101
16-LI00862-0	155	CC155
16-LI00925-0	6	CC6
16-LI00963-0	504	CC475
16-LI00971-0	59	CC59
16-LI00983-0	504	CC475
16-LI00993-0	217	CC217
16-LI01013-0	217	CC217
16-LI01035-0	2	CC2
16-LI01036-0	59	CC59
16-LI01078-0	7	CC7
16-LI01104-0	6	CC6
16-LI01126-0	6	CC6
16-LI01140-0	224	CC224
16-LI01156-0	2	CC2
16-LI01157-0	4	CC4
16-LI01162-0	155	CC155
16-LI01204-0	6	CC6
16-LI01209-0	689	CC689
17-LI00028-0	213	ST213
17-LI00029-0	26	CC26
17-LI00030-0	101	CC101
16-LI00899-0	59	CC59
16-LI00900-0	2	CC2
16-LI00216-0	91	CC14
16-LI00353-0	155	CC155
16-LI00778-1	321	CC321
16-LI00858-0	37	CC37
16-LI01099-0	155	CC155
16-LI01105-0	2079	CC199
16-LI01106-0	121	CC121
17-LI00050-0	121	CC121
16-LI00911-0	155	CC155
16-LI00292-0	321	CC321
16-LI00304-0	321	CC321
16-LI00309-0	18	CC18
16-LI00319-0	18	CC18
16-LI00359-0	121	CC121
16-LI00361-0	204	CC204
16-LI00368-0	121	CC121
16-LI00385-0	173	CC19
16-LI00400-0	199	CC199
16-LI00401-0	199	CC199
16-LI00500-0	18	CC18
16-LI00502-0	199	CC199
16-LI00544-0	21	CC21
16-LI00563-0	?	CC121
16-LI00569-0	121	CC121
16-LI00621-0	18	CC18
16-LI00654-0	9	CC9
16-LI00710-0	9	CC9
16-LI00725-0	20	CC20
16-LI00778-3	451	CC451
16-LI00795-0	451	CC451
16-LI00797-0	121	CC121
16-LI00812-0	403	CC403
16-LI00838-0	451	CC451
16-LI00848-0	91	CC14
16-LI00922-0	204	CC204
16-LI00943-0	9	CC9
16-LI00992-0	18	CC18
16-LI01005-0	14	CC14
16-LI01042-0	18	CC18
16-LI01072-0	121	CC121
16-LI01094-0	8	CC8
16-LI01100-0	121	CC121
16-LI01110-0	91	CC14
16-LI01135-0	121	CC121
16-LI01155-0	412	CC412
16-LI01161-0	14	CC14
16-LI01180-0	121	CC121
17-LI00006-0	7	CC7
17-LI00007-0	7	CC7
17-LI00051-0	9	CC9
17-LI00056-0	451	CC451
16-LI00926-1	451	CC451
16-LI00865-1	37	CC37
16-LI00912-0	9	CC9
16-LI00226-0	9	CC9
16-LI00289-0	9	CC9
16-LI00228-0	37	CC37
16-LI00246-0	121	CC121
16-LI00263-0	37	CC37
16-LI00264-0	9	CC9
16-LI00200-0	451	CC451
16-LI00294-0	37	CC37
16-LI00295-0	37	CC37
16-LI00296-0	9	CC9
16-LI00306-0	20	CC20
16-LI00307-0	451	CC451
16-LI00308-0	9	CC9
16-LI00318-0	121	CC121
16-LI00325-0	121	CC121
16-LI00326-0	121	CC121
16-LI00328-0	8	CC8
16-LI00339-0	9	CC9
16-LI00340-0	8	CC8
16-LI00345-0	9	CC9
16-LI00346-0	9	CC9
16-LI00350-0	451	CC451
16-LI00362-0	204	CC204
16-LI00365-0	204	CC204
16-LI00375-0	121	CC121
16-LI00384-0	121	CC121
16-LI00395-0	?	CC37
16-LI00406-0	121	CC121
16-LI00407-0	9	CC9
16-LI00408-0	37	CC37
16-LI00410-1	121	CC121
16-LI00412-0	9	CC9
16-LI00464-0	451	CC451
16-LI00465-0	121	CC121
16-LI00499-0	121	CC121
16-LI00501-0	9	CC9
16-LI00503-0	8	CC8
16-LI00504-0	8	CC8
16-LI00506-0	8	CC8
16-LI00507-0	8	CC8
16-LI00541-0	121	CC121
16-LI00564-0	451	CC451
16-LI00571-0	451	CC451
16-LI00572-0	9	CC9
16-LI00582-0	121	CC121
16-LI00625-0	121	CC121
16-LI00639-0	14	CC14
16-LI00651-0	121	CC121
16-LI00652-0	121	CC121
16-LI00667-0	120	CC8
16-LI00686-0	121	CC121
16-LI00687-0	121	CC121
16-LI00687-1	121	CC121
16-LI00688-0	121	CC121
16-LI00690-0	8	CC8
16-LI00695-0	121	CC121
16-LI00695-1	121	CC121
16-LI00696-0	121	CC121
16-LI00698-0	121	CC121
16-LI00699-0	121	CC121
16-LI00716-0	121	CC121
16-LI00717-0	121	CC121
16-LI00730-0	451	CC451
16-LI00732-0	9	CC9
16-LI00733-0	9	CC9
16-LI00734-0	121	CC121
16-LI00738-0	451	CC451
16-LI00739-0	451	CC451
16-LI00740-0	451	CC451
16-LI00741-0	451	CC451
16-LI00742-0	451	CC451
16-LI00748-0	8	CC8
16-LI00752-0	121	CC121
16-LI00759-0	451	CC451
16-LI00778-2	37	CC37
16-LI00780-1	236	CC121
16-LI00783-0	37	CC37
16-LI00785-0	9	CC9
16-LI00798-0	121	CC121
16-LI00801-0	121	CC121
16-LI00802-0	16	CC8
16-LI00803-0	121	CC121
16-LI00804-0	14	CC14
16-LI00808-0	14	CC14
16-LI00810-0	9	CC9
16-LI00813-0	121	CC121
16-LI00814-0	121	CC121
16-LI00821-0	9	CC9
16-LI00822-0	451	CC451
16-LI00836-0	399	CC14
16-LI00837-0	451	CC451
16-LI00839-0	451	CC451
16-LI00841-0	9	CC9
16-LI00842-0	9	CC9
16-LI00857-0	8	CC8
16-LI00860-0	8	CC8
16-LI00904-0	236	CC121
16-LI00905-0	121	CC121
16-LI00906-0	37	CC37
16-LI00915-0	121	CC121
16-LI00916-0	9	CC9
16-LI00917-0	121	CC121
16-LI00918-0	9	CC9
16-LI00919-0	9	CC9
16-LI00920-0	9	CC9
16-LI00921-0	121	CC121
16-LI00923-0	121	CC121
16-LI00939-0	121	CC121
16-LI00942-0	9	CC9
16-LI00944-0	9	CC9
16-LI00950-0	37	CC37
16-LI00951-0	121	CC121
16-LI00952-0	121	CC121
16-LI00953-0	121	CC121
16-LI00954-0	21	CC21
16-LI00958-0	121	CC121
16-LI00960-0	9	CC9
16-LI00962-1	121	CC121
16-LI00964-0	121	CC121
16-LI00965-0	20	CC20
16-LI00969-1	9	CC9
16-LI00975-0	8	CC8
16-LI00976-0	451	CC451
16-LI00977-0	451	CC451
16-LI00978-0	8	CC8
16-LI00984-0	9	CC9
16-LI00986-0	9	CC9
16-LI00994-0	403	CC403
16-LI01004-0	121	CC121
16-LI01034-0	451	CC451
16-LI01044-1	8	CC8
16-LI01045-0	21	CC21
16-LI01054-0	8	CC8
16-LI01055-0	8	CC8
16-LI01056-0	8	CC8
16-LI01061-0	121	CC121
16-LI01062-0	121	CC121
16-LI01064-0	9	CC9
16-LI01066-0	37	CC37
16-LI01066-1	9	CC9
16-LI01067-0	121	CC121
16-LI01068-0	8	CC8
16-LI01069-0	121	CC121
16-LI01074-0	9	CC9
16-LI01075-1	14	CC14
16-LI01076-0	9	CC9
16-LI01077-0	9	CC9
16-LI01090-0	8	CC8
16-LI01095-0	451	CC451
16-LI01107-0	121	CC121
16-LI01108-0	121	CC121
16-LI01127-0	451	CC451
16-LI01131-0	121	CC121
16-LI01132-0	121	CC121
16-LI01134-0	9	CC9
16-LI01145-0	16	CC8
16-LI01153-0	8	CC8
16-LI01158-0	9	CC9
16-LI01163-0	121	CC121
16-LI01164-0	121	CC121
16-LI01178-0	121	CC121
16-LI01193-0	121	CC121
16-LI01194-0	?	CC37
16-LI01201-0	9	CC9
16-LI01206-0	37	CC37
16-LI01212-0	21	CC21
17-LI00008-0	9	CC9
17-LI00009-0	121	CC121
17-LI00012-0	8	CC8
17-LI00025-0	8	CC8
17-LI00027-0	8	CC8
16-LI00844-0	121	CC121
16-LI00865-0	37	CC37
16-LI00865-2	37	CC37
16-LI00865-3	37	CC37
16-LI00865-4	37	CC37
16-LI00869-0	451	CC451
16-LI00873-0	9	CC9
16-LI00888-0	21	CC21
16-LI00910-0	9	CC9
16-LI00913-0	121	CC121

## Sheet: Supplementary Table 3
MLST clonal complex	Reference_type	Reference accesion	Reference_length	Sample_number_in_group	Number_maskedPositions	Number_missingPositions	Number_missingmaskedPositions	CoreGenomeSize	RelativeCoreGenomeSize
all	EGDe	NC003210	2944528	495	536844	449218	663520	2281008	0.77466
CC1	closed	AE017262	2905187	22	65267	36827	99343	2805844	0.965805
CC101	closed	CP025221	2987434	13	95162	112440	184926	2802508	0.938099
CC121	closed	HG13249	3010620	75	136427	162971	249064	2761556	0.917272
CC155	closed	CP002004	2874431	8	23392	32334	53941	2820490	0.981234
CC18	closed	CP020830	2905907	10	47871	69242	110415	2795492	0.962003
CC2	closed	CP006046	3032269	55	133886	160311	254033	2778236	0.916223
CC224	closed	CP016629	2935033	7	34722	62397	94941	2840092	0.967652
CC3	closed	CP006594	3034043	51	126010	162536	240248	2793795	0.920816
CC37	closed	CP011397	2918170	21	52551	51570	97265	2820905	0.966669
CC4	closed	FM242711	2912690	5	32108	29556	60360	2852330	0.979277
CC5	closed	CP006592	2943218	17	59489	67821	121211	2822007	0.958817
CC6	closed	CP006047	2947460	19	40018	72254	98902	2848558	0.966445
CC7	closed	CP002002	2903106	6	46455	70094	112138	2790968	0.961373
CC8	closed	CP006862	2994351	42	103811	161739	227003	2767348	0.92419
CC9	closed	FR733649	2972172	58	96248	127109	189525	2782647	0.936234
CC1	draft	16-LI00258-0	2870559	22	66919	2694	67645	2802914	0.976435
CC101	draft	16-LI00284-0	2912769	13	82122	38248	111209	2801560	0.96182
CC121	draft	16-LI01132-0	2986125	75	106012	68601	160351	2825774	0.946301
CC155	draft	16-LI00862-0	3042694	8	34411	199376	221871	2820823	0.927081
CC18	draft	16-LI00319-0	2922840	10	51935	70677	113537	2809303	0.961155
CC2	draft	16-LI01038-0	2956695	55	117839	84401	178962	2777733	0.939472
CC224	draft	16-LI00391-0	2875971	7	33304	1344	33882	2842089	0.988219
CC3	draft	16-LI00227-0	2931884	51	94262	62323	141858	2790026	0.951615
CC37	draft	16-LI00295-0	2887752	21	51130	19649	66222	2821530	0.977068
CC4	draft	16-LI00480-0	2914700	5	33718	41217	73849	2840851	0.974663
CC5	draft	16-LI00750-0	2916879	17	60558	44813	100589	2816290	0.965515
CC6	draft	16-LI00782-0	2918716	19	38476	41902	69617	2849099	0.976148
CC7	draft	17-LI00007-0	2911815	6	47096	79094	121689	2790126	0.958209
CC8	draft	16-LI00415-0	3005032	42	106469	169227	233389	2771643	0.922334
CC9	draft	16-LI00873-0	2962301	58	93688	116649	179581	2782720	0.939378
